# Supplementary material for: Isorhynchophylline inhibits inflammatory responses in endothelial cells and macrophages through the NF-κB/NLRP3 signaling pathway
Source: BMC Complement Med Ther. 2023 Mar 11;23:80. doi: 10.1186/s12906-023-03902-3 (PMC10007741; doi:10.1186/s12906-023-03902-3)
Supplement: Supplementary file 2 — Additional file 2. [file 12906_2023_3902_MOESM2_ESM.xlsx]

## Sheet: Sheet1
Serum levels of low density lipoprotein, high density lipoprotein, total cholesterol and triglyceride in normal and atherosclerotic mice.
	TG(mmol/L)				TC(mmol/L)			LDL-C(mmol/L)			HDL-C(mmol/L)
	cont	model			cont	model		cont	model		cont	model
	1.54	4.67			0.73	8.82		1.74	15.94		0.65	4.8
	1.96	5.89			0.91	9.56		2.35	18.35		0.82	7.28
	1.12	3.45			0.55	8.08		1.13	13.53		0.48	6.41
	1.43	3.87			0.71	8.91		1.9	17.08		0.51	5.64
	1.87	5.13			0.83	9.13		1.87	17.91		0.73	6.09
	1.29	4.71			0.67	8.74		2.03	16.72		0.61	5.19
	1.37	5.28			0.59	9.03		1.63	17.02		0.79	4.93
	1.78	3.94			0.61	8.7		1.69	16.92		0.5	5.36
	1.73	4.19			0.79	9.25		2.1	16.43		0.57	4.17
	1.91	4.93			0.84	8.94		1.81	15.11		0.69	6.18
	1.49	4.77			0.98	9		1.79	14.91		0.76	4.32
	1.63	5.17			0.88	9.37		1.97	14.57		0.71	5.19

## Sheet: LDL-C
Content of low density lipoprotein in serum of normal mice and atherosclerotic mice.
Blank group(A1)	0.18	0.179
			A2-A1	A2-A1
Standard group(A2)	1.587	1.585	1.407	1.406
	cont	cont	cont-A1	cont-A1	cont/A2*10	cont/A2*10	AVERAGE	model	model	model-A1	model-A1	model/A2*10	model/A2*10	AVERAGE
1	0.424818	0.426456	0.244818	0.247456	1.74	1.76	1.75	2.42276	2.42016	2.24276	2.24116	15.94	15.94	15.94
2	0.513459	0.506598	0.333459	0.327598	2.37	2.32834	2.34917	2.76044	2.76042	2.58044	2.58142	18.34	18.36	18.35
3	0.336177	0.34069	0.156177	0.16169	1.11	1.14918	1.12959	2.08086	2.08413	1.90086	1.90513	13.51	13.55	13.53
4	0.43326	0.4602	0.25326	0.2812	1.8	1.99858	1.89929	2.58034	2.58326	2.40034	2.40426	17.06	17.1	17.08
5	0.441702	0.443328	0.261702	0.264328	1.86	1.87866	1.86933	2.69712	2.69996	2.51712	2.52096	17.89	17.93	17.91
6	0.462807	0.465824	0.282807	0.286824	2.01	2.03855	2.02428	2.52969	2.53264	2.34969	2.35364	16.7	16.74	16.72
7	0.407934	0.409584	0.227934	0.230584	1.62	1.63883	1.62942	2.56909	2.57764	2.38909	2.39864	16.98	17.06	17.02
8	0.410748	0.423644	0.230748	0.244644	1.64	1.73876	1.68938	2.55502	2.56358	2.37502	2.38458	16.88	16.96	16.92
9	0.4614	0.48832	0.2814	0.30932	2	2.19844	2.09922	2.48748	2.49328	2.30748	2.31428	16.4	16.46	16.43
10	0.420597	0.447546	0.240597	0.268546	1.71	1.90864	1.80932	2.29191	2.31753	2.11191	2.13853	15.01	15.21	15.11
11	0.430446	0.43208	0.250446	0.25308	1.78	1.79872	1.78936	2.26377	2.28941	2.08377	2.11041	14.81	15.01	14.91
12	0.455772	0.457388	0.275772	0.278388	1.96	1.97859	1.9693	2.21593	2.2416	2.03593	2.0626	14.47	14.67	14.57

## Sheet: TG
The content of triglyceride in serum of normal mice and atherosclerotic mice.
Blank group(A1)	0.168	0.17
			A2-A1	A2-A1
Standard group(A2)	1.519	1.522	1.351	1.352
	cont	cont	cont-A1	cont-A1	cont/A2*10	cont/A2*10	AVERAGE	model	model	model-A1	model-A1	model/A2*10	model/A2*10	AVERAGE
1	0.362544	0.391728	0.194544	0.221728	1.44	1.64	1.54	0.793513	0.806792	0.625513	0.636792	4.63	4.71	4.67
2	0.419286	0.448512	0.251286	0.278512	1.86	2.06	1.96	0.962388	0.96768	0.794388	0.79768	5.88	5.9	5.89
3	0.313908	0.326832	0.145908	0.156832	1.08	1.16	1.12	0.620585	0.64996	0.452585	0.47996	3.35	3.55	3.45
4	0.358491	0.36604	0.190491	0.19604	1.41	1.45	1.43	0.684082	0.699984	0.516082	0.529984	3.82	3.92	3.87
5	0.407127	0.436344	0.239127	0.266344	1.77	1.97	1.87	0.865116	0.85952	0.697116	0.68952	5.16	5.1	5.13
6	0.338226	0.348464	0.170226	0.178464	1.26	1.32	1.29	0.793513	0.817608	0.625513	0.647608	4.63	4.79	4.71
7	0.34363	0.364688	0.17563	0.194688	1.3	1.44	1.37	0.888083	0.877096	0.720083	0.707096	5.33	5.23	5.28
8	0.400372	0.418768	0.232372	0.248768	1.72	1.84	1.78	0.69489	0.708096	0.52689	0.538096	3.9	3.98	3.94
9	0.405776	0.39984	0.237776	0.22984	1.76	1.7	1.73	0.747579	0.722968	0.579579	0.552968	4.29	4.09	4.19
10	0.439551	0.414712	0.271551	0.244712	2.01	1.81	1.91	0.840798	0.829776	0.672798	0.659776	4.98	4.88	4.93
11	0.37065	0.370096	0.20265	0.200096	1.5	1.48	1.49	0.80297	0.824368	0.63497	0.654368	4.7	4.84	4.77
12	0.376054	0.402544	0.208054	0.232544	1.54	1.72	1.63	0.869169	0.86628	0.701169	0.69628	5.19	5.15	5.17

## Sheet: TC
The content of serum total cholesterol in normal mice and atherosclerotic mice.
Blank group(A1)	0.178	0.176
			A2-A1	A2-A1
Standard group(A2)	1.533	1.535	1.355	1.359
	cont	cont	cont-A1	cont-A1	cont/A2*5	cont/A2*5	AVERAGE	model	model	model-A1	model-A1	model/A2*5	model/A2*5	AVERAGE
1	0.37854	0.371696	0.20054	0.195696	0.74	0.72	0.73	2.54112	2.60046	2.36312	2.42446	8.72	8.92	8.82
2	0.425423	0.420348	0.247423	0.244348	0.913	0.899	0.906	2.76605	2.77713	2.58805	2.60113	9.55	9.57	9.56
3	0.327863	0.324675	0.149863	0.148675	0.553	0.547	0.55	2.37852	2.36127	2.20052	2.18527	8.12	8.04	8.08
4	0.369055	0.370337	0.191055	0.194337	0.705	0.715	0.71	2.59369	2.59692	2.41569	2.42092	8.914	8.907	8.9105
5	0.401846	0.402681	0.223846	0.226681	0.826	0.834	0.83	2.65304	2.65672	2.47504	2.48072	9.133	9.127	9.13
6	0.361738	0.355932	0.183738	0.179932	0.678	0.662	0.67	2.54112	2.55697	2.36312	2.38097	8.72	8.76	8.74
7	0.337619	0.336634	0.159619	0.160634	0.589	0.591	0.59	2.63326	2.6222	2.45526	2.4462	9.06	9	9.03
8	0.342497	0.342613	0.164497	0.166613	0.607	0.613	0.61	2.54112	2.53522	2.36312	2.35922	8.72	8.68	8.7
9	0.391548	0.391266	0.213548	0.215266	0.788	0.792	0.79	2.4124	2.41971	2.2344	2.24371	8.245	8.255	8.25
10	0.405098	0.405943	0.227098	0.229943	0.838	0.846	0.842	2.60237	2.60535	2.42437	2.42935	8.946	8.938	8.942
11	0.444935	0.441005	0.266935	0.265005	0.985	0.975	0.98	2.61971	2.61948	2.44171	2.44348	9.01	8.99	9
12	0.416751	0.414912	0.238751	0.238912	0.881	0.879	0.88	2.71781	2.72222	2.53981	2.54622	9.372	9.368	9.37

## Sheet: HDL-C
The content of high density lipoprotein in serum of normal mice and atherosclerotic mice.
Blank group(A1)	0.173	0.174
			A2-A1	A2-A1
Standard group(A2)	1.573	1.575	1.4	1.401
	cont	cont	cont-A1	cont-A1	cont/A2*5	cont/A2*5	AVERAGE	model	model	model-A1	model-A1	model/A2*5	model/A2*5	AVERAGE
1	0.3578	0.353328	0.1848	0.179328	0.66	0.64	0.65	1.5212	1.51476	1.3482	1.34076	4.815	4.785	4.8
2	0.4012	0.405165	0.2282	0.231165	0.815	0.825	0.82	2.21056	2.2147	2.03756	2.0407	7.277	7.283	7.28
3	0.30656	0.309337	0.13356	0.135337	0.477	0.483	0.48	1.951	1.98409	1.778	1.81009	6.35	6.46	6.405
4	0.313	0.316902	0.14	0.142902	0.5	0.51	0.505	1.7466	1.75993	1.5736	1.58593	5.62	5.66	5.64
5	0.37684	0.379106	0.20384	0.205106	0.728	0.732	0.73	1.881	1.87762	1.708	1.70362	6.1	6.08	6.09
6	0.34548	0.343241	0.17248	0.169241	0.616	0.604	0.61	1.62732	1.62712	1.45432	1.45312	5.194	5.186	5.19
7	0.39364	0.396199	0.22064	0.222199	0.788	0.793	0.7905	1.5506	1.55819	1.3776	1.38419	4.92	4.94	4.93
8	0.3242	0.302892	0.1512	0.128892	0.54	0.46	0.5	1.6766	1.67307	1.5036	1.49907	5.37	5.35	5.36
9	0.33288	0.333434	0.15988	0.159434	0.571	0.569	0.57	1.34256	1.34047	1.16956	1.16647	4.177	4.163	4.17
10	0.36536	0.368179	0.19236	0.194179	0.687	0.693	0.69	1.895	1.91404	1.722	1.74004	6.15	6.21	6.18
11	0.3844	0.388353	0.2114	0.214353	0.755	0.765	0.76	1.38372	1.3839	1.21072	1.2099	4.324	4.318	4.321
12	0.36984	0.374903	0.19684	0.200903	0.703	0.717	0.71	1.6262	1.62824	1.4532	1.45424	5.19	5.19	5.19
