# Supplementary material for: Isorhynchophylline inhibits inflammatory responses in endothelial cells and macrophages through the NF-κB/NLRP3 signaling pathway
Source: BMC Complement Med Ther. 2023 Mar 11;23:80. doi: 10.1186/s12906-023-03902-3 (PMC10007741; doi:10.1186/s12906-023-03902-3)
Supplement: Supplementary file 3 — Additional file 3. [file 12906_2023_3902_MOESM3_ESM.xlsx]

## Sheet: Animal PCR
The expression of NLRP3, NF-kB, Caspase-1 and IL-18 in the aorta of normal mice and atherosclerotic mice.Corresponding to figure1C.
			ct
A6	cont	b-actin	17.18
B6	cont	b-actin	17.14
C6	cont	b-actin	17.18
					4.48667							12.7233							7.15667							5.54
			ct	Δct	ΔΔct	2-ΔΔct				ct	Δct	ΔΔct	2-ΔΔct				ct	Δct	ΔΔct	2-ΔΔct				ct	Δct	ΔΔct	2-ΔΔct				ct
B2	cont	IL-18	21.63	4.45	-0.0366667	1.02574	B3	cont	NLRP3	29.94	12.76	0.0366667	0.974905	B4	cont	NF-Kb	24.29	7.11	-0.0466667	1.03288	B5	cont	Caspase-1	22.67	5.49	-0.05	1.03526	A6	cont	b-actin	17.18
C2	cont	IL-18	21.69	4.55	0.0633333	0.95705	C3	cont	NLRP3	29.88	12.7	-0.0233333	1.0163	C4	cont	NF-Kb	24.37	7.19	0.0333333	0.97716	C5	cont	Caspase-1	22.73	5.59	0.05	0.965936	B6	cont	b-actin	17.14
D2	cont	IL-18	21.64	4.46	-0.0266667	1.01866	D3	cont	NLRP3	29.85	12.71	-0.0133333	1.00928	D4	cont	NF-Kb	24.31	7.17	0.0133333	0.990801	D5	cont	Caspase-1	22.72	5.54	0	1	C6	cont	b-actin	17.18
			ct
E6	model	b-actin	17.75
F6	model	b-actin	17.79
G6	model	b-actin	17.8
			ct	Δct	ΔΔct	2-ΔΔct				ct	Δct	ΔΔct	2-ΔΔct				ct	Δct	ΔΔct	2-ΔΔct				ct	Δct	ΔΔct	2-ΔΔct				ct
E2	model	IL-18	21.47	3.72	-0.766667	1.70133	E3	model	NLRP3	29.05	11.26	-1.46333	2.75745	E4	model	NF-Kb	23.89	6.14	-1.01667	2.02324	E5	model	Caspase-1	22.32	4.57	-0.97	1.95884	E6	model	b-actin	17.75
F2	model	IL-18	21.49	3.7	-0.786667	1.72508	F3	model	NLRP3	28.92	11.17	-1.55333	2.93494	F4	model	NF-Kb	23.89	6.1	-1.05667	2.08012	F5	model	Caspase-1	22.28	4.49	-1.05	2.07053	F6	model	b-actin	17.79
G2	model	IL-18	21.53	3.73	-0.756667	1.68958	G3	model	NLRP3	29.11	11.31	-1.41333	2.66352	G4	model	NF-Kb	23.79	5.99	-1.16667	2.24492	G5	model	Caspase-1	22.32	4.52	-1.02	2.02792	G6	model	b-actin	17.8

## Sheet: cell PCR
The expression of NLRP3, NF-kB, Caspase-1 and IL-18 in HUVEC and RAW264.7.Corresponding to figure2C and figure3C.
			ct
A6	HUVEC-cont	b-actin	16.65
B6	HUVEC-cont	b-actin	16.66
A1	HUVEC-cont	b-actin	16.62
					4.70333							11.57							6.93							5.09333
			ct	Δct	ΔΔct	2-ΔΔct				ct	Δct	ΔΔct	2-ΔΔct				ct	Δct	ΔΔct	2-ΔΔct				ct	Δct	ΔΔct	2-ΔΔct				ct
A2	HUVEC-cont	IL-18	21.34	4.69	-0.0133333	1.00928	A3	HUVEC-cont	NLRP3	28.28	11.63	0.06	0.959264	A4	HUVEC-cont	NF-Kb	23.64	6.99	0.06	0.959264	A5	HUVEC-cont	Caspase-1	21.72	5.07	-0.0233333	1.0163	A6	HUVEC-cont	b-actin	16.65
B2	HUVEC-cont	IL-18	21.34	4.68	-0.0233333	1.0163	B2	HUVEC-cont	NLRP3	28.18	11.52	-0.05	1.03526	B4	HUVEC-cont	NF-Kb	23.54	6.88	-0.05	1.03526	B5	HUVEC-cont	Caspase-1	21.76	5.1	0.00666667	0.99539	B6	HUVEC-cont	b-actin	16.66
B1	HUVEC-cont	IL-18	21.36	4.74	0.0366667	0.974905	C1	HUVEC-cont	NLRP3	28.18	11.56	-0.185	1.13682	D1	HUVEC-cont	NF-Kb	23.54	6.92	-0.185	1.13682	E1	HUVEC-cont	Caspase-1	21.73	5.11	-0.13	1.09429	F1	HUVEC-cont	b-actin	16.62
C6	HUVEC-LPS	b-actin	18.8
D6	HUVEC-LPS	b-actin	18.78
E6	HUVEC-LPS	b-actin	18.78
			ct	Δct	ΔΔct	2-ΔΔct			ct	Δct	ΔΔct	2-ΔΔct					ct	Δct	ΔΔct	2-ΔΔct				ct	Δct	ΔΔct	2-ΔΔct				ct
C2	HUVEC-LPS	IL-18	21.97	3.17	-1.53333	2.89454	C3	HUVEC-LPS	NLRP3	28.42	9.62	-1.95	3.86375	C4	HUVEC-LPS	NF-Kb	23.85	5.05	-1.88	3.68075	C5	HUVEC-LPS	Caspase-1	21.94	3.14	-1.95333	3.87268	C6	HUVEC-LPS	b-actin	18.8
D2	HUVEC-LPS	IL-18	21.95	3.17	-1.53333	2.89454	D3	HUVEC-LPS	NLRP3	28.43	9.65	-1.92	3.78423	D4	HUVEC-LPS	NF-Kb	23.82	5.04	-1.89	3.70635	D5	HUVEC-LPS	Caspase-1	21.95	3.17	-1.92333	3.79298	D6	HUVEC-LPS	b-actin	18.78
E2	HUVEC-LPS	IL-18	21.93	3.15	-1.55333	2.93494	E3	HUVEC-LPS	NLRP3	28.46	9.68	-1.89	3.70635	E4	HUVEC-LPS	NF-Kb	23.84	5.06	-1.87	3.65533	E5	HUVEC-LPS	Caspase-1	21.98	3.2	-1.89333	3.71493	E6	HUVEC-LPS	b-actin	18.78
F6	HUVEC-LPS-IRN	b-actin	16.96
G6	HUVEC-LPS-IRN	b-actin	16.97
H6	HUVEC-LPS-IRN	b-actin	17
			ct	Δct	ΔΔct	2-ΔΔct				ct	Δct	ΔΔct	2-ΔΔct				ct	Δct	ΔΔct	2-ΔΔct				ct	Δct	ΔΔct	2-ΔΔct				ct
F2	HUVEC-LPS-IRN	IL-18	21.09	4.13	-0.573333	1.48796	F3	HUVEC-LPS-IRN	NLRP3	27.62	10.66	-0.91	1.87905	F4	HUVEC-LPS-IRN	NF-Kb	22.92	5.96	-0.97	1.95884	F5	HUVEC-LPS-IRN	Caspase-1	21.42	4.46	-0.633333	1.55114	F6	HUVEC-LPS-IRN	b-actin	16.96
G2	HUVEC-LPS-IRN	IL-18	21.13	4.16	-0.543333	1.45734	G3	HUVEC-LPS-IRN	NLRP3	27.65	10.68	-0.89	1.85318	G4	HUVEC-LPS-IRN	NF-Kb	23.04	6.07	-0.86	1.81504	G5	HUVEC-LPS-IRN	Caspase-1	21.44	4.47	-0.623333	1.54043	G6	HUVEC-LPS-IRN	b-actin	16.97
H2	HUVEC-LPS-IRN	IL-18	21.14	4.14	-0.563333	1.47768	H3	HUVEC-LPS-IRN	NLRP3	27.67	10.67	-0.9	1.86607	H4	HUVEC-LPS-IRN	NF-Kb	23.08	6.08	-0.85	1.8025	H5	HUVEC-LPS-IRN	Caspase-1	21.41	4.41	-0.683333	1.60585	H6	HUVEC-LPS-IRN	b-actin	17
A11	RAW-cont	b-actin	16.71
B11	RAW-cont	b-actin	16.78
A12	RAW-cont	b-actin	16.75
					4.43667							5.30667							5.23							4.63333
			ct	Δct	ΔΔct	2-ΔΔct				ct	Δct	ΔΔct	2-ΔΔct				ct	Δct	ΔΔct	2-ΔΔct				ct	Δct	ΔΔct	2-ΔΔct				ct
A7	RAW-cont	IL-18	21.21	4.5	0.0633333	0.95705	A8	RAW-cont	NLRP3	22.06	5.35	0.0433333	0.97041	A9	RAW-cont	NF-Kb	21.98	5.27	0.04	0.972655	A10	RAW-cont	Caspase-1	21.32	4.61	-0.0233333	1.0163	A11	RAW-cont	b-actin	16.71
B7	RAW-cont	IL-18	21.15	4.37	-0.0666667	1.04729	B8	RAW-cont	NLRP3	22.05	5.27	-0.0366667	1.02574	B9	RAW-cont	NF-Kb	21.97	5.19	-0.04	1.02811	B10	RAW-cont	Caspase-1	21.44	4.66	0.0266667	0.981686	B11	RAW-cont	b-actin	16.78
B12	RAW-cont	IL-18	21.19	4.44	0.00333333	0.997692	C12	RAW-cont	NLRP3	22.05	5.3	-0.00666667	1.00463	D12	RAW-cont	NF-Kb	21.98	5.23	0	1	E12	RAW-cont	Caspase-1	21.38	4.63	-0.00333333	1.00231	A12	RAW-cont	b-actin	16.75
			ct
C11	RAW-LPS	b-actin	17.95
D11	RAW-LPS	b-actin	17.99
E11	RAW-LPS	b-actin	17.68
			ct	Δct	ΔΔct	2-ΔΔct				ct	Δct	ΔΔct	2-ΔΔct				ct	Δct	ΔΔct	2-ΔΔct				ct	Δct	ΔΔct	2-ΔΔct				ct
C7	RAW-LPS	IL-18	21.46	3.47	-0.966667	1.95432	C8	RAW-LPS	NLRP3	22.26	4.31	-0.996667	1.99538	C9	RAW-LPS	NF-Kb	22.33	4.38	-0.85	1.8025	C10	RAW-LPS	Caspase-1	21.23	3.28	-1.35333	2.55502	C11	RAW-LPS	b-actin	17.95
D7	RAW-LPS	IL-18	21.45	3.46	-0.976667	1.96791	D8	RAW-LPS	NLRP3	22.16	4.27	-1.03667	2.05148	D9	RAW-LPS	NF-Kb	22.37	4.38	-0.85	1.8025	D10	RAW-LPS	Caspase-1	21.24	3.25	-1.38333	2.6087	D11	RAW-LPS	b-actin	17.99
E7	RAW-LPS	IL-18	21.41	3.42	-1.01667	2.02324	E8	RAW-LPS	NLRP3	22.24	4.25	-1.05667	2.08012	E9	RAW-LPS	NF-Kb	22.36	4.37	-0.86	1.81504	E10	RAW-LPS	Caspase-1	21.21	3.23	-1.40333	2.64512	E11	RAW-LPS	b-actin	17.98
			ct
F11	RAW-LPS-IRN	b-actin	17.07
G11	RAW-LPS-IRN	b-actin	17.06
H11	RAW-LPS-IRN	b-actin	17.05
			ct	Δct	ΔΔct	2-ΔΔct				ct	Δct	ΔΔct	2-ΔΔct				ct	Δct	ΔΔct	2-ΔΔct				ct	Δct	ΔΔct	2-ΔΔct				ct
F7	RAW-LPS-IRN	IL-18	21.22	4.15	-0.286667	1.21982	F8	RAW-LPS-IRN	NLRP3	21.83	4.76	-0.546667	1.46071	F9	RAW-LPS-IRN	NF-Kb	21.89	4.82	-0.41	1.32869	F10	RAW-LPS-IRN	Caspase-1	20.99	3.92	-0.713333	1.63959	F11	RAW-LPS-IRN	b-actin	17.07
G7	RAW-LPS-IRN	IL-18	21.23	4.16	-0.276667	1.21139	G8	RAW-LPS-IRN	NLRP3	21.85	4.79	-0.516667	1.43065	G9	RAW-LPS-IRN	NF-Kb	21.85	4.79	-0.44	1.3566	G10	RAW-LPS-IRN	Caspase-1	20.9	3.84	-0.793333	1.73307	G11	RAW-LPS-IRN	b-actin	17.06
H7	RAW-LPS-IRN	IL-18	21.19	4.14	-0.296667	1.2283	H8	RAW-LPS-IRN	NLRP3	21.86	4.81	-0.496667	1.41095	H9	RAW-LPS-IRN	NF-Kb	21.84	4.77	-0.46	1.37554	H10	RAW-LPS-IRN	Caspase-1	20.95	3.9	-0.733333	1.66248	H11	RAW-LPS-IRN	b-actin	17.05
