# Supplementary material for: Isorhynchophylline inhibits inflammatory responses in endothelial cells and macrophages through the NF-κB/NLRP3 signaling pathway
Source: BMC Complement Med Ther. 2023 Mar 11;23:80. doi: 10.1186/s12906-023-03902-3 (PMC10007741; doi:10.1186/s12906-023-03902-3)
Supplement: Supplementary file 4 — Additional file 4. [file 12906_2023_3902_MOESM4_ESM.xlsx]

## Sheet: Scratch
The ability of cell migration was detected by scratch test.Corresponding to figure 4B and figure 5B.
				Area	Length	Width	Reduced width	Reduced width/Width	Reduced width/Width(%)
RAW	HUVEC	0h	cont-1	1496519	1920	779.437
			cont-2	1463713	1920	762.351
			cont-3	1408802	1920	733.751
			LPS-10-1	1436452	1920	748.152
			LPS-10-2	1385421	1920	721.573
			LPS-10-3	1407469	1920	733.057
			LPS-10-IRN-1	1395687	1920	726.92
			LPS-10-IRN-2	1318390	1920	686.661
			LPS-10-IRN-3	1421369	1920	740.296
		3h	cont-1	1106411	1920	576.256	203.181	0.260677	26.0677
			cont-2	1105450	1920	575.755	186.595	0.244763	24.4763
			cont-3	1110324	1920	578.294	155.457	0.211867	21.1867
			LPS-10-1	1.33751e+06	1920	696.617	51.5349	0.0688829	6.88829
			LPS-10-2	1.32214e+06	1920	688.615	32.9583	0.0456756	4.56756
			LPS-10-3	1.32968e+06	1920	692.54	40.5167	0.0552708	5.52708
			LPS-10-IRN-1	1170198	1920	609.478	117.442	0.161561	16.1561
			LPS-10-IRN-2	1144144	1920	595.908	90.7531	0.132166	13.2166
			LPS-10-IRN-3	1.22466e+06	1920	637.842	102.454	0.138396	13.8396
		6h	cont-1	843776	1920	439.467	339.97	0.436174	43.6174
			cont-2	976689	1920	508.692	253.658	0.332732	33.2732
			cont-3	950790	1920	495.203	238.548	0.325107	32.5107
			LPS-10-1	1239478	1920	681.685	66.4672	0.0888418	8.88418
			LPS-10-2	1262236	1920	657.415	64.1589	0.0889152	8.89152
			LPS-10-3	1308835	1920	645.561	87.4953	0.119357	11.9357
			LPS-10-IRN-1	1.08708e+06	1920	566.185	160.735	0.221118	22.1118
			LPS-10-IRN-2	1.03138e+06	1920	537.179	149.482	0.217694	21.7694
			LPS-10-IRN-3	1.12243e+06	1920	584.599	155.697	0.210318	21.0318
		9h	cont-1	738573	1920	384.673	394.764	0.506473	50.6473
			cont-2	816608	1920	425.317	337.034	0.442098	44.2098
			cont-3	821774	1920	428.007	305.744	0.416686	41.6686
			LPS-10-1	1258573	1920	655.507	92.6453	0.123832	12.3832
			LPS-10-2	1274533	1920	663.819	57.7542	0.0800392	8.00392
			LPS-10-3	1219867	1920	635.347	97.7094	0.13329	13.329
			LPS-10-IRN-1	981083	1920	510.981	215.94	0.297061	29.7061
			LPS-10-IRN-2	988298	1920	514.739	171.923	0.250375	25.0375
			LPS-10-IRN-3	969073	1920	504.726	235.571	0.318212	31.8212
		12h	cont-1	699717	1920	364.436	415.001	0.532437	53.2437
			cont-2	709225	1920	369.388	392.962	0.515462	51.5462
			cont-3	685461	1920	357.011	376.74	0.513444	51.3444
			LPS-10-1	1174506	1920	611.722	136.43	0.182356	18.2356
			LPS-10-2	1159976	1920	604.154	117.419	0.162727	16.2727
			LPS-10-3	1200067	1920	625.035	108.022	0.147358	14.7358
			LPS-10-IRN-1	897664	1920	467.533	259.387	0.35683	35.683
			LPS-10-IRN-2	870964	1920	453.627	233.034	0.339373	33.9373
			LPS-10-IRN-3	867219	1920	451.677	288.62	0.389871	38.9871
HUVEC	RAW264.7	0h	cont-1	1417127	1920	738.087
			cont-2	1424952	1920	742.163
			cont-3	1426477	1920	742.957
			LPS-10-1	1410925	1920	734.857
			LPS-10-2	1412832	1920	735.85
			LPS-10-3	1408693	1920	733.694
			LPS-10-IRN-1	1377040	1920	717.208
			LPS-10-IRN-2	1388496	1920	723.175
			LPS-10-IRN-3	1395440	1920	726.792
		3h	cont-1	1170440	1920	609.604	128.483	0.174075	17.4075
			cont-2	1178864	1920	613.992	128.171	0.172699	17.2699
			cont-3	1167303	1920	607.97	134.986	0.181688	18.1688
			LPS-10-1	1370112	1920	713.6	21.2568	0.0289264	2.89264
			LPS-10-2	1376256	1920	716.8	19.05	0.0258884	2.58884
			LPS-10-3	1327104	1920	691.2	42.4943	0.0579182	5.79182
			LPS-10-IRN-1	1257303	1920	654.845	62.363	0.0869524	8.69524
			LPS-10-IRN-2	1263864	1920	658.263	64.9125	0.0897604	8.97604
			LPS-10-IRN-3	1249992	1920	651.038	75.7542	0.104231	10.4231
		6h	cont-1	960044	1920	500.023	238.064	0.322542	32.2542
			cont-2	969968	1920	505.192	236.971	0.319298	31.9298
			cont-3	970890	1920	505.672	237.285	0.319379	31.9379
			LPS-10-1	1182784	1920	616.033	118.823	0.161696	16.1696
			LPS-10-2	1234800	1920	643.125	92.725	0.126011	12.6011
			LPS-10-3	1197461	1920	623.678	110.017	0.149949	14.9949
			LPS-10-IRN-1	1102574	1920	574.257	142.951	0.199316	19.9316
			LPS-10-IRN-2	1096864	1920	571.283	151.892	0.210034	21.0034
			LPS-10-IRN-3	1008400	1920	525.208	201.583	0.277361	27.7361
		9h	cont-1	709892	1920	369.735	368.352	0.499063	49.9063
			cont-2	791040	1920	412	330.163	0.444866	44.4866
			cont-3	778752	1920	405.6	337.357	0.454073	45.4073
			LPS-10-1	1027934	1920	535.382	199.474	0.271447	27.1447
			LPS-10-2	1076736	1920	560.8	175.05	0.237888	23.7888
			LPS-10-3	1034499	1920	538.802	194.893	0.265632	26.5632
			LPS-10-IRN-1	851104	1920	443.283	273.925	0.381932	38.1932
			LPS-10-IRN-2	864928	1920	450.483	272.692	0.377076	37.7076
			LPS-10-IRN-3	897163	1920	467.272	259.519	0.357075	35.7075
		12h	cont-1	420864	1920	219.2	518.887	0.703016	70.3016
			cont-2	439908	1920	229.119	513.044	0.691282	69.1282
			cont-3	421021	1920	219.282	523.675	0.704853	70.4853
			LPS-10-1	858238	1920	446.999	287.858	0.39172	39.172
			LPS-10-2	883843	1920	460.335	275.515	0.374417	37.4417
			LPS-10-3	853328	1920	444.442	289.253	0.394241	39.4241
			LPS-10-IRN-1	639001	1920	332.813	384.395	0.53596	53.596
			LPS-10-IRN-2	643507	1920	335.16	388.015	0.536544	53.6544
			LPS-10-IRN-3	606389	1920	315.828	410.964	0.56545	56.545

## Sheet: transwell
Cell migration was determined by transwell assay.Corresponding to figure 4C and figure 5C.
HUVEC		Cell number
	cont-1	78
	cont-2	88
	cont-3	74
	LPS-10-1	47
	LPS-10-2	39
	LPS-10-3	35
	LPS-10-IRN-1	55
	LPS-10-IRN-2	63
	LPS-10-IRN-3	51
RAW	cont-1	145
	cont-2	162
	cont-3	156
	LPS-10-1	48
	LPS-10-2	80
	LPS-10-3	40
	LPS-10-IRN-1	100
	LPS-10-IRN-2	128
	LPS-10-IRN-3	120
