# Supplementary material for: Isorhynchophylline inhibits inflammatory responses in endothelial cells and macrophages through the NF-κB/NLRP3 signaling pathway
Source: BMC Complement Med Ther. 2023 Mar 11;23:80. doi: 10.1186/s12906-023-03902-3 (PMC10007741; doi:10.1186/s12906-023-03902-3)
Supplement: Supplementary file 5 — Additional file 5. [file 12906_2023_3902_MOESM5_ESM.xlsx]

## Sheet: animal Weston blot
The expressions of NLRP3, NF-кB, caspase-1 and IL-18 in mouse aorta were detected by Western blotting.Corresponding to figure1 B.
		Gray value	Target protein/b-actin	Target protein/b-actin/control ratio
b-actin	cont	76161.4
	model	77363.6
		69133.5
		71946.8
		67917
		69484.1
NLRP3	cont	36437	0.478418	1
	model	71133.8	0.919474	1.9219
		41576.4	0.601393	1
		70306.8	0.977205	1.6249
		43029.4	0.633558	1
		81829.9	1.17768	1.85883
NF-Kb	cont	62387.7	0.819151	1
	model	73724.2	0.952957	1.16335
		42771.4	0.618678	1
		70280.9	0.976846	1.57893
		41294.2	0.60801	1
		64993.5	0.935372	1.53842
IL-18	cont	56683.8	0.744259	1
	model	71722	0.927077	1.24564
		62324.4	0.901508	1
		74393.4	1.03401	1.14697
		48742.4	0.717676	1
		55134.3	0.793481	1.10563
Caspase-1	cont	20198.7	0.26521	1
	model	46605.1	0.602416	2.27147
		43760	0.632979	1
		64504.1	0.896553	1.4164
		53515.6	0.787955	1
		75866.9	1.09186	1.38569

## Sheet: cell Weston blot
The expressions of NLRP3, NF-кb, caspase-1 and IL-18 in HUVEC and RAE264.7 were detected by Western blotting.Corresponding to figure2 B and figure3 B.
HUVEC						RAW264.7
b-actin	Gray value					b-actin	Gray value
control	52663.1					control	44273.2
LPS-10ug/ml-IRN	55124.8					LPS-10ug/ml-IRN	47492.4
LPS-10ug/ml	53596.7					LPS-10ug/ml	45466.4
control	53933.2					control	49415.5
LPS-10ug/ml-IRN	52263.5					LPS-10ug/ml-IRN	54520
LPS-10ug/ml	52712.8					LPS-10ug/ml	53083.9
control	58406.5					control	53086.6
LPS-10ug/ml-IRN	56897.4					LPS-10ug/ml-IRN	50134.1
LPS-10ug/ml	55745					LPS-10ug/ml	53927.4
H-NLRP3		Target protein/b-actin	Target protein/b-actin/control ratio			R-NLRP3		Target protein/b-actin	Target protein/b-actin/control ratio
control	15794.8	0.299922	0.999741			control	33988.1	0.767691	1
LPS-10ug/ml-IRN	41866.3	0.759482	2.53161			LPS-10ug/ml-IRN	46764.2	0.984668	1.28264
LPS-10ug/ml	48667	0.908022	3.02674			LPS-10ug/ml	48428.1	1.06514	1.38746
control	25881.6	0.479883	0.999756			control	35313.2	0.714618	1
LPS-10ug/ml-IRN	43398.3	0.830376	1.72995			LPS-10ug/ml-IRN	43667	0.800935	1.12808
LPS-10ug/ml	62200	1.17998	2.45829			LPS-10ug/ml	53490.2	1.00766	1.41923
control	45442.4	0.778036	0.997482			control	29311.8	0.552151	1.00391
LPS-10ug/ml-IRN	53075.7	0.932832	1.19594			LPS-10ug/ml-IRN	40424.8	0.806334	1.46606
LPS-10ug/ml	53061.7	0.951866	1.22034			LPS-10ug/ml	53251.1	0.987459	1.79538
H-NF-Kb						R-NF-Kb
control	17722.1	0.336517	1			control	24210.8	0.54685	1
LPS-10ug/ml-IRN	36529	0.66266	1.96917			LPS-10ug/ml-IRN	42065.1	0.885722	1.61968
LPS-10ug/ml	51512.3	0.96111	2.85605			LPS-10ug/ml	52198.9	1.14808	2.09944
control	32753.3	0.607294	1			control	17700.4	0.358195	1
LPS-10ug/ml-IRN	35447.7	0.678249	1.11684			LPS-10ug/ml-IRN	44253.2	0.811687	2.25469
LPS-10ug/ml	52102.4	0.98842	1.62758			LPS-10ug/ml	49856.5	0.939203	2.6089
control	30745.8	0.52641	1			control	23639.5	0.4453	1
LPS-10ug/ml-IRN	43808.1	0.76995	1.46264			LPS-10ug/ml-IRN	41709.4	0.831956	1.86831
LPS-10ug/ml	47258.5	0.847761	1.61046			LPS-10ug/ml	52017	0.964576	2.16613
H-Caspaes-1						R-Caspaes-1
control	17936	0.340579	1.0017			control	12210.9	0.275808	1
LPS-10ug/ml-IRN	45283.9	0.821479	2.41611			LPS-10ug/ml-IRN	23957.6	0.504452	1.82899
LPS-10ug/ml	46842.6	0.873983	2.57054			LPS-10ug/ml	51933.8	1.14225	4.14145
control	27944.6	0.518133	0.99641			control	24126.7	0.48824	0.996409
LPS-10ug/ml-IRN	46244.3	0.88483	1.7016			LPS-10ug/ml-IRN	42645.1	0.782191	1.59631
LPS-10ug/ml	44345.8	0.841272	1.61783			LPS-10ug/ml	50569.2	0.952629	1.94414
control	18532.8	0.317307	0.991583			control	41878.2	0.885154	1
LPS-10ug/ml-IRN	31430.9	0.552413	1.72629			LPS-10ug/ml-IRN	43471.9	0.942768	1.05929
LPS-10ug/ml	52741.5	0.94612	2.95663			LPS-10ug/ml	46678.9	1.03219	1.15976
H-IL-18						R-IL-18
control	22278.6	0.423039	1			control	24484.2	0.553025	1
LPS-10ug/ml-IRN	26438.1	0.479605	1.14192			LPS-10ug/ml-IRN	35110.3	0.739282	1.3368
LPS-10ug/ml	36921.1	0.688869	1.64017			LPS-10ug/ml	42845.6	0.942358	1.70401
control	40548.1	0.751821	1.00243			control	30722.1	0.62171	1
LPS-10ug/ml-IRN	54205.9	1.03717	1.38289			LPS-10ug/ml-IRN	44440.1	0.815115	1.31109
LPS-10ug/ml	48986.6	0.92931	1.23908			LPS-10ug/ml	49868.2	0.939422	1.51103
control	35890.9	0.614502	1			control	26252.9	0.494529	1
LPS-10ug/ml-IRN	43957.8	0.772579	1.26652			LPS-10ug/ml-IRN	43486.5	0.867405	1.754
LPS-10ug/ml	52636.9	0.944244	1.54794			LPS-10ug/ml	50203.7	0.930951	1.8825
