# Supplementary material for: Isorhynchophylline inhibits inflammatory responses in endothelial cells and macrophages through the NF-κB/NLRP3 signaling pathway
Source: BMC Complement Med Ther. 2023 Mar 11;23:80. doi: 10.1186/s12906-023-03902-3 (PMC10007741; doi:10.1186/s12906-023-03902-3)
Supplement: Supplementary file 6 — Additional file 6. [file 12906_2023_3902_MOESM6_ESM.xlsx]

## Sheet: Sheet1
Body weight of mice at 1, 4, 8 and 12 weeks.Corresponding to Figure1 A.
	1week(g)		4week(g)		8week(g)		12week(g)
animal	cont	model	cont	model	cont	model	cont	model
1	24.31	24.49	27.31	29.54	28.3	31.53	30.22	34.45
2	24.41	25.65	27.53	30.9	28.52	32.61	30.44	36.1
3	25.01	23.33	27.93	28.18	29.92	31.15	31.84	34.03
4	23.78	24.94	26.93	28.67	27.92	31.81	29.84	35.97
5	24.01	24.43	27.71	29.39	28.7	31.67	30.62	34.87
6	23.97	25.51	26.91	30.73	27.9	32.19	29.82	35.88
7	23.43	24.91	26.78	28.97	27.77	32.54	29.69	36.01
8	23.91	23.99	27.01	29.19	28	31.97	29.92	35.67
9	24.01	25.01	27.83	29.63	28.82	31.49	30.74	35.13
10	23.73	24.37	26.98	28.31	27.97	31.73	29.89	33.99
11	23.89	24.15	27.11	29.37	27.61	31.93	29.97	35.73
12	24.79	25.05	26.51	29.71	27.71	32.35	30.11	35.61
